# Supplementary material for: Early Non-Response to Neoadjuvant Chemotherapy Will Increase the Recurrence of Cervical Cancer: A Systematic Review
Source: Biomedicines. 2025 Aug 19;13(8):2016. doi: 10.3390/biomedicines13082016 (PMC12383554; doi:10.3390/biomedicines13082016)
Supplement: Supplementary file 1 [file biomedicines-13-02016-s001.zip]

Archive with 1 entries (1 files):
- biomedicines-3677554-supplementary.pdf
